# Supplementary material for: Are Drugs Associated with Microscopic Colitis? A Systematic Review and Meta-Analysis
Source: Diseases. 2022 Dec 29;11(1):6. doi: 10.3390/diseases11010006 (PMC9844498; doi:10.3390/diseases11010006)
Supplement: Supplementary file 1 [file diseases-11-00006-s001.zip]

Archive with 3 entries (3 files):
- Figure S1. Figure Legends MC meta.pdf
- Tabld S2. Quality assesment- Minors MC meta.pdf
- Table S1. Study Table.pdf
